# Supplementary material for: Elastic Self-Recovering Hybrid Nanogenerator for Water Wave Energy Harvesting and Marine Environmental Monitoring
Source: Sensors (Basel). 2024 Jun 10;24(12):3770. doi: 10.3390/s24123770 (PMC11207515; doi:10.3390/s24123770)
Supplement: Supplementary file 1 [file sensors-24-03770-s001.zip]

Archive with 4 entries (4 files):
- sensors-3035493-supplementary.pdf
- Video S1.mp4
- Video S2.mp4
- Video S3.mp4
